# Supplementary material for: Changes in Gonadal Sex Differentiation, Digestive Enzymes, and Growth-Related Hormone Contents in the Larval and Juvenile Black Scraper, Thamnaconus modestus
Source: Biology (Basel). 2025 Oct 10;14(10):1385. doi: 10.3390/biology14101385 (PMC12561227; doi:10.3390/biology14101385)
Supplement: Supplementary file 1 [file biology-14-01385-s001.zip]

Archive with 1 entries (1 files):
- biology-3900247-supplementary.pdf
